# Supplementary material for: In-Phase Bilateral Upper Limb Exercises Improve Cognitive and Motor Functions in Progressive Multiple Sclerosis: A Pilot Randomized Controlled Trial
Source: Brain Sci. 2026 Feb 5;16(2):191. doi: 10.3390/brainsci16020191 (PMC12938636; doi:10.3390/brainsci16020191)
Supplement: Supplementary file 1 [file brainsci-16-00191-s001.zip]

Archive with 1 entries (1 files):
- brainsci-4133005-supplementary.pdf
